# Supplementary material for: LC-MS/MS Evaluation of Pyrrolizidine Alkaloids Profile in Relation to Safety of Comfrey Roots and Leaves from Polish Sources
Source: Molecules. 2023 Aug 21;28(16):6171. doi: 10.3390/molecules28166171 (PMC10459857; doi:10.3390/molecules28166171)
Supplement: Supplementary file 1 [file molecules-28-06171-s001.zip]

Archive with 1 entries (1 files):
- molecules-2502691-supplementary.pdf
